# Supplementary material for: Enhancer Clusters Drive Type I Interferon-Induced TRAIL Overexpression in Cancer, and Its Intracellular Protein Accumulation Fails to Induce Apoptosis
Source: Cancers (Basel). 2023 Feb 3;15(3):967. doi: 10.3390/cancers15030967 (PMC9913803; doi:10.3390/cancers15030967)
Supplement: Supplementary file 1 [file cancers-15-00967-s001.zip]

Archive with 5 entries (5 files):
- Figure S1.tif
- Figure S2.tif
- Figure S3.tif
- Table S1.xlsx
- Table S2.xlsx
