# Supplementary material for: Enhancer Clusters Drive Type I Interferon-Induced TRAIL Overexpression in Cancer, and Its Intracellular Protein Accumulation Fails to Induce Apoptosis
Source: Cancers (Basel). 2023 Feb 3;15(3):967. doi: 10.3390/cancers15030967 (PMC9913803; doi:10.3390/cancers15030967)
Supplement: Supplementary file 1 [file cancers-15-00967-s001.zip › Table S1.xlsx]

## Sheet: Hoja1
Cell line	Cancer type	Source	Accession number
MCF7	Breast	ENCODE	ENCFF212JTP
MDAMB468	Breast	GEO	GSM1589470
T47D	Breast	GEO	GSM1589474
ZR-75-1	Breast	GEO	GSM1589472
BT549	Breast	GEO	GSM1589476
A549	Lung	ENCODE	ENCFF105IIK
HCT116	Colon	ENCODE	ENCFF225QAB
HepG2	Liver	ENCODE	ENCFF149IFW
PC-9	Lung	ENCODE	ENCFF497CGM
PANC-1	Pancreatic	ENCODE	ENCFF816DEJ
SK-N-SH	Neuroblastoma	ENCODE	ENCFF712CGL
Table S1. Accession numbers for H3K27ac ChIP-seq data used for identification of distal enhancer clusters associated with TRAIL. Publicly available files were downloaded from GEO or ENCODE. Cancer type information for the studied cell lines is included.
