# Supplementary material for: Enhancer Clusters Drive Type I Interferon-Induced TRAIL Overexpression in Cancer, and Its Intracellular Protein Accumulation Fails to Induce Apoptosis
Source: Cancers (Basel). 2023 Feb 3;15(3):967. doi: 10.3390/cancers15030967 (PMC9913803; doi:10.3390/cancers15030967)
Supplement: Supplementary file 1 [file cancers-15-00967-s001.zip › Table S2.xlsx]

## Sheet: Hoja1
DNase I Hypersensitivity Signal from ENCODE	hg38 chr3 location	Number of cell lines on "DNase I Hypersensitivity Peak Clusters from ENCODE (95 cell types)"	hg38 chr3 location for ATAC-seq Enhancer signal on TCGA Pan-cancer
Regulatory element 1	172550000-172552000	74	NA
Regulatory element 2	172545000-172547100	30	172545980-172546480
Regulatory element 3	172540000-172542500	79	NA
Regulatory element 4	172535000-172540000	21	172536890-172537390
Regulatory element 5	172530000-172532000	47	NA
Regulatory element 6	172489000-172491000	92	NA
Regulatory element 7	172475000-172480000	94	172477240-172477740
Regulatory element 8	172465000-172470000	68	172467190-172467690
Table S2. TCGA pan-cancer ATAC-seq information for regulatory elements 1 to 8. Table summarizes GRCh38/hg38 chromosome coordinates for regulatory elements 1 to 8, together with the number of cell lines in which these regulatory elements were identified on DNase I hypersensitivity experiments performed in 95 cell types by ENCODE, and chromosome coordinates within the regulatory elements for which …
